# Supplementary material for: Pragmatic Carbohydrate Quality Metrics in Relation to Glycemic Index, Glycemic Load, and Front-of-Pack Warning Labels in Grain Foods
Source: Foods. 2024 Apr 24;13(9):1299. doi: 10.3390/foods13091299 (PMC11083290; doi:10.3390/foods13091299)
Supplement: Supplementary file 1 [file foods-13-01299-s001.zip]

Archive with 1 entries (1 files):
- foods-2940948-supplementary.pdf
